# Supplementary material for: Progress in the Preclinical and Clinical Study of Resveratrol for Vascular Metabolic Disease
Source: Molecules. 2022 Nov 3;27(21):7524. doi: 10.3390/molecules27217524 (PMC9658204; doi:10.3390/molecules27217524)
Supplement: Supplementary file 1 [file molecules-27-07524-s001.zip]

Archive with 1 entries (1 files):
- molecules-1812946-supplementary.pdf
